# Supplementary material for: Follicular Lymphoma Microenvironment Traits Associated with Event-Free Survival
Source: Int J Mol Sci. 2023 Jun 8;24(12):9909. doi: 10.3390/ijms24129909 (PMC10297948; doi:10.3390/ijms24129909)
Supplement: Supplementary file 1 [file ijms-24-09909-s001.zip]

Archive with 4 entries (4 files):
- .DS_Store
- ijms-2311066-supplementary-english.pdf
- Supplementary Figures_IJMS_REVISED2.pdf
- Supplementary Tables_Tumedei et al_REVISED.pdf
